# Supplementary material for: ﻿Euonymusaquifolium (Celastraceae): Rediscovered in flowering with respect to its taxonomy, nomenclature, and rarity
Source: PhytoKeys. 2022 Jul 5;201:139–51. doi: 10.3897/phytokeys.201.86180 (PMC9848885; doi:10.3897/phytokeys.201.86180)
Supplement: XML Treatment for Euonymus aquifolium [file phytokeys.201.86180-treatment1.xml]

<!DOCTYPE tp:taxon-treatment
  PUBLIC "-//TaxonX//DTD Taxonomic Treatment Publishing DTD v0 20100105//EN" "tax-treatment-NSO.dtd">
<tp:taxon-treatment xmlns:tp="http://www.plazi.org/taxpub"><tp:treatment-meta><kwd-group><label>Taxon classification</label><kwd>
                <named-content content-type="kingdom">Plantae</named-content>
              </kwd><kwd>
                <named-content content-type="order">Celastrales</named-content>
              </kwd><kwd>
                <named-content content-type="family">Celastraceae</named-content>
              </kwd></kwd-group><mixed-citation publication-type="journal"><person-group><name><surname>Hu</surname><given-names>Jun</given-names></name><name><surname>Zhang</surname><given-names>Jun-Yi</given-names></name><name><surname>Yu</surname><given-names>Ding-Xiang</given-names></name><name><surname>Jiang</surname><given-names>Hong</given-names></name><name><surname>Xu</surname><given-names>Bo</given-names></name><name><surname>Liu</surname><given-names>Qing</given-names></name><name><surname>He</surname><given-names>Hai</given-names></name></person-group><article-title>﻿<italic><tp:taxon-name><tp:taxon-name-part taxon-name-part-type="genus" reg="Euonymus">Euonymus</tp:taxon-name-part><tp:taxon-name-part taxon-name-part-type="species" reg="aquifolium">aquifolium</tp:taxon-name-part></tp:taxon-name></italic> (<tp:taxon-name><tp:taxon-name-part taxon-name-part-type="family">Celastraceae</tp:taxon-name-part></tp:taxon-name>): Rediscovered in flowering with respect to its taxonomy, nomenclature, and rarity</article-title><source>PhytoKeys</source><day>05</day><month>07</month><year>2022</year><volume>201</volume><fpage>139</fpage><lpage>151</lpage><pub-id pub-id-type="doi">10.3897/phytokeys.201.86180</pub-id></mixed-citation></tp:treatment-meta><tp:nomenclature><label>﻿</label><tp:taxon-name>
              <object-id xmlns:xlink="http://www.w3.org/1999/xlink" content-type="arpha" xlink:type="simple">90F0C2B1-8829-5C90-961F-9AA96C08CDB1</object-id>
              <tp:taxon-name-part taxon-name-part-type="genus" reg="Euonymus">Euonymus</tp:taxon-name-part>
              <tp:taxon-name-part taxon-name-part-type="species" reg="aquifolium">aquifolium</tp:taxon-name-part>
            </tp:taxon-name><tp:taxon-authority>Loes. &amp; Rehder in Sargent 1913: 484</tp:taxon-authority><xref ref-type="fig" rid="F1">Figs 1</xref><xref ref-type="fig" rid="F2">, 2</xref><tp:nomenclature-citation-list><tp:nomenclature-citation><tp:taxon-name>
                  <tp:taxon-name-part taxon-name-part-type="genus" reg="Glyptopetalum"/>
                  <tp:taxon-name-part taxon-name-part-type="species" reg="aquifolium"/>
                </tp:taxon-name><comment>≡ <tp:taxon-name><tp:taxon-name-part taxon-name-part-type="genus" reg="Glyptopetalum">Glyptopetalum</tp:taxon-name-part><tp:taxon-name-part taxon-name-part-type="species" reg="aquifolium">aquifolium</tp:taxon-name-part></tp:taxon-name> (Loes. &amp; Rehder) C.Y.Cheng &amp; Q.S.Ma in <xref ref-type="bibr" rid="B4">Cheng et al. 1999</xref>: 93 </comment></tp:nomenclature-citation></tp:nomenclature-citation-list></tp:nomenclature><tp:treatment-sec sec-type="material" id="SECID0EYNAE"><title>Type.</title><p>China. Sichuan [Szechuan]: Wa-shan, on cliffs, elev. ca. 2200 m, in fruiting, November 1908, <italic>E. H. Wilson 1366</italic> (holotype A00049691 (Fig. <xref ref-type="fig" rid="F4">4A</xref>); isotypes K000669647 &amp; US00096036).</p><fig id="F4" position="float" orientation="portrait"><object-id xmlns:xlink="http://www.w3.org/1999/xlink" content-type="doi" xlink:type="simple">10.3897/phytokeys.201.86180.figure4</object-id><object-id xmlns:xlink="http://www.w3.org/1999/xlink" content-type="arpha" xlink:type="simple">9D4E7A53-B8BD-5C0D-9C0D-43FDB67D38D9</object-id><label>Figure 4.</label><caption><p>Selected specimens of <italic><tp:taxon-name><tp:taxon-name-part taxon-name-part-type="genus" reg="Euonymus">Euonymus</tp:taxon-name-part><tp:taxon-name-part taxon-name-part-type="species" reg="aquifolium">aquifolium</tp:taxon-name-part></tp:taxon-name></italic> Loes &amp; Rehder <bold>A</bold> holotype of this species (<italic>E. H. Wilson 1366</italic>, A00049691) <bold>B</bold> a duplicate of <italic>J. Hu et al. hujun20210810B01</italic> (CDBI).</p></caption><graphic xmlns:xlink="http://www.w3.org/1999/xlink" xlink:href="phytokeys-201-139_article-86180__-g004.jpg" position="float" orientation="portrait" xlink:type="simple" id="oo_711039.jpg"><uri content-type="original_file" xlink:type="simple">https://binary.pensoft.net/fig/711039</uri></graphic></fig></tp:treatment-sec><tp:treatment-sec sec-type="description" id="SECID0EEPAE"><title>Description.</title><p>Evergreen shrubs, 1–3 m tall, glabrous throughout; young branches firstly 4-angular and green, later turning almost terete and grey-brown. Leaves opposite, leaf blade leathery, oblongly ovate, ovate to orbicularly ovate, 4–7 × 2.5–4.5 cm, uneven on both surfaces, adaxially dark green, abaxially slightly pale green, glossy, margin with clear and irregular large spines, apex acute or short acuminate, base slightly cordate and often marginally clasping the branch, more or less oblique; lateral veins 6–10 pairs, curved and distally ca. 1/4 its length near margin connected with tertiary veins, midrib and lateral veins visibly elevated on both surfaces, transverse veins obscure; subsessile or petiole to 2 mm long. Cymes in leaf axils or extra-axillary, nearly on the adaxial side of branchlet when extra-axillary, with 1 to several (mostly 5–7) flowers; peduncle 1.5–5 cm long; pedicel 0.6–1.2 cm long, usually with two opposite bracteoles at base; bracteoles subulate, 0.4–0.8 cm long, ca. 2 mm wide, persistent. Flowers red-brown, 1–1.5 cm in diameter, 5-merous; calyx 5-lobed to middle, lobes triangular, red-brown, margin with fleshy projections, persistent; petals 5, fleshy, 0.5–0.8 cm long, 0.3–0.6 cm wide, broad-ovate, slightly revolute; disc pentagonal, deep red, fused to ovary; stamens 5 on disk, filaments very short, anthers small and yellow; ovary partly exposed outside disk, reddish brown, style absent, stigma rounded, white with yellowish tinge; ovary 5-locular; ovules 2 per locule. Capsule, subglobose, mostly yellowish green when immature, glabrous, 8–10 mm high, 1.2–1.5 cm in diameter, 5-loculed, sometimes only 4(–2)-loculed owing to infertile of one or more locules, with 2 seeds per locule, or only one seed with another ovule aborted. Seeds brown, oblong, 0.4–0.8 cm long, with orange-yellow aril, more than 1/2 covered by aril.</p></tp:treatment-sec><tp:treatment-sec sec-type="phenology" id="SECID0EJPAE"><title>Phenology.</title><p>Flowering was observed in August, and it could start earlier; fruiting from August to November.</p></tp:treatment-sec><tp:treatment-sec sec-type="habitat" id="SECID0EOPAE"><title>Habitat.</title><p>The newly discovered site (elevation ca. 1850 m) is located under the cliff of a small ditch in the Dadu River Basin. The place is located in the so-called ‘Rain Zone of Western China’, where it is commonly rainy most of the year. The habitat is further shady and humid due to the gorge landform (Fig. <xref ref-type="fig" rid="F1">1A, B</xref>). Based on the records of type specimens, <italic><tp:taxon-name><tp:taxon-name-part taxon-name-part-type="genus" reg="Euonymus">Euonymus</tp:taxon-name-part><tp:taxon-name-part taxon-name-part-type="species" reg="aquifolium">aquifolium</tp:taxon-name-part></tp:taxon-name></italic> can grow on the cliffs within the evergreen broadleaf forest or evergreen and mixed deciduous broadleaf forest at an elevational range of 1800–2200 m in Dadu River Basin.</p></tp:treatment-sec><tp:treatment-sec sec-type="material" id="SECID0EDQAE"><title>Additional specimens examined.</title><p>China. Sichuan: Jiulong County, Wanba, elev. ca. 1850 m, in flowering, 10 August 2021, <italic>J. Hu et al. hujun20210810B01</italic> (CDBI! NAS! PE!) (Fig. <xref ref-type="fig" rid="F4">4B</xref>).</p></tp:treatment-sec><tp:treatment-sec sec-type="Nomenclatural note" id="SECID0EPQAE"><title>Nomenclatural note.</title><p>The species epithet of <italic><tp:taxon-name><tp:taxon-name-part taxon-name-part-type="genus" reg="Euonymus">Euonymus</tp:taxon-name-part><tp:taxon-name-part taxon-name-part-type="species" reg="aquifolium">aquifolium</tp:taxon-name-part></tp:taxon-name></italic> had been changed to “<italic><tp:taxon-name><tp:taxon-name-part taxon-name-part-type="genus" reg="Euonymus"/><tp:taxon-name-part taxon-name-part-type="species" reg="aquifolius">aquifolius</tp:taxon-name-part></tp:taxon-name></italic>” to agree with the generic gender based on the assumption that this epithet was used as adjectival in form, and this was generally followed (e.g., <xref ref-type="bibr" rid="B3">Chang 1988</xref>; <xref ref-type="bibr" rid="B4">Cheng et al. 1999</xref>; <xref ref-type="bibr" rid="B20">Ma et al. 2008</xref>; <xref ref-type="bibr" rid="B12">IPNI 2022</xref>). However, when it was originally proposed, the initial letter of the epithet was capitalized as “<italic><tp:taxon-name><tp:taxon-name-part taxon-name-part-type="genus" reg="Aquifolium">Aquifolium</tp:taxon-name-part></tp:taxon-name></italic>” (<xref ref-type="bibr" rid="B30">Sargent 1913</xref> ), and that was customary then to indicate the epithet was applied after a proper noun, such as a person or a genus (<xref ref-type="bibr" rid="B6">Clifford and Bostock 2007</xref>). <italic><tp:taxon-name><tp:taxon-name-part taxon-name-part-type="genus" reg="Aquifolium">Aquifolium</tp:taxon-name-part></tp:taxon-name></italic><xref ref-type="bibr" rid="B22">Miller (1754)</xref> is an illegitimate superfluous generic name of <italic><tp:taxon-name><tp:taxon-name-part taxon-name-part-type="genus" reg="Ilex">Ilex</tp:taxon-name-part></tp:taxon-name></italic><xref ref-type="bibr" rid="B18">Linnaeus (1753)</xref>, though it could also be used as an adjective (<italic><tp:taxon-name><tp:taxon-name-part taxon-name-part-type="genus" reg="Euonymus"/><tp:taxon-name-part taxon-name-part-type="species" reg="aquifolius">aquifolius</tp:taxon-name-part></tp:taxon-name></italic>). Loesener &amp; Rehder also capitalized the epithet when describing other species in the same publication (<xref ref-type="bibr" rid="B30">Sargent 1913</xref> ). For example: <italic><tp:taxon-name><tp:taxon-name-part taxon-name-part-type="genus" reg="Euonymus">Euonymus</tp:taxon-name-part><tp:taxon-name-part taxon-name-part-type="species" reg="sargentianus">sargentianus</tp:taxon-name-part></tp:taxon-name></italic> Loes. &amp; Rehder in <xref ref-type="bibr" rid="B30">Sargent (1913)</xref>  by naming the epithet as “<italic><tp:taxon-name><tp:taxon-name-part taxon-name-part-type="genus" reg="Sargentiana">Sargentiana</tp:taxon-name-part></tp:taxon-name></italic>” (named after a person), and <italic><tp:taxon-name><tp:taxon-name-part taxon-name-part-type="genus" reg="Euonymus">E.</tp:taxon-name-part><tp:taxon-name-part taxon-name-part-type="species" reg="oblongifolius">oblongifolius</tp:taxon-name-part></tp:taxon-name></italic> Loes. &amp; Rehder in <xref ref-type="bibr" rid="B30">Sargent (1913)</xref>  as “<italic>oblongifolia</italic>”. This conclusion is further supported based on a review of the handwriting annotations by those authors on the type material of these taxa, where the species epithets of <italic><tp:taxon-name><tp:taxon-name-part taxon-name-part-type="genus" reg="Euonymus">E.</tp:taxon-name-part><tp:taxon-name-part taxon-name-part-type="species" reg="aquifolium">aquifolium</tp:taxon-name-part></tp:taxon-name></italic> (<italic>E. H. Wilson 1366</italic>, A) and <italic>E. <tp:taxon-name><tp:taxon-name-part taxon-name-part-type="genus" reg="Euonymus"/><tp:taxon-name-part taxon-name-part-type="species" reg="sargentianus">sargentianus</tp:taxon-name-part></tp:taxon-name> (E. H. Wilson 1187</italic>, A) were written in uppercase, while that of <italic><tp:taxon-name><tp:taxon-name-part taxon-name-part-type="genus" reg="Euonymus">E.</tp:taxon-name-part><tp:taxon-name-part taxon-name-part-type="species" reg="oblongifolius">oblongifolius</tp:taxon-name-part></tp:taxon-name></italic> (<italic>E. H. Wilson 3125</italic>, A) was in lowercase. Therefore, the species epithet of <italic><tp:taxon-name><tp:taxon-name-part taxon-name-part-type="genus" reg="Euonymus">Euonymus</tp:taxon-name-part><tp:taxon-name-part taxon-name-part-type="species" reg="aquifolium">aquifolium</tp:taxon-name-part></tp:taxon-name></italic> should retain its own gender and termination according to Art. 23.5 of ICN (<xref ref-type="bibr" rid="B37">Turland et al. 2018</xref>).</p></tp:treatment-sec><tp:treatment-sec sec-type="Rarity and conservation status" id="SECID0EJWAE"><title>Rarity and conservation status.</title><p>The type material of <italic><tp:taxon-name><tp:taxon-name-part taxon-name-part-type="genus" reg="Euonymus">Euonymus</tp:taxon-name-part><tp:taxon-name-part taxon-name-part-type="species" reg="aquifolium">aquifolium</tp:taxon-name-part></tp:taxon-name></italic> was collected by E. H. Wilson in November 1908 in Washan, Sichuan. Further geographical information concerning the type locality could not be traced by the related references (such as <xref ref-type="bibr" rid="B38">Wilson 1913</xref>, <xref ref-type="bibr" rid="B39">1929</xref>; <xref ref-type="bibr" rid="B40">Yin et al. 2010</xref>). Owing to the historical vicissitudes, the picture named as “Wa Shan” in <xref ref-type="bibr" rid="B38">Wilson (1913</xref>, <xref ref-type="bibr" rid="B39">1929</xref>) was traced by <xref ref-type="bibr" rid="B40">Yin et al. (2010</xref>; Fig. <xref ref-type="fig" rid="F5">5</xref>) to Jinkouhe District, Leshan City, Sichuan. A few botanists and amateurs (K. P. Yin, pers. comm.) had made attempts to find the living plants of this species around this area without result.</p><fig id="F5" position="float" orientation="portrait"><object-id xmlns:xlink="http://www.w3.org/1999/xlink" content-type="doi" xlink:type="simple">10.3897/phytokeys.201.86180.figure5</object-id><object-id xmlns:xlink="http://www.w3.org/1999/xlink" content-type="arpha" xlink:type="simple">F72CB948-355E-508B-8C67-481C630FE948</object-id><label>Figure 5.</label><caption><p>Distribution map of <italic><tp:taxon-name><tp:taxon-name-part taxon-name-part-type="genus" reg="Euonymus">Euonymus</tp:taxon-name-part><tp:taxon-name-part taxon-name-part-type="species" reg="aquifolium">aquifolium</tp:taxon-name-part></tp:taxon-name></italic> Loes &amp; Rehder based on three collections.</p></caption><graphic xmlns:xlink="http://www.w3.org/1999/xlink" xlink:href="phytokeys-201-139_article-86180__-g005.jpg" position="float" orientation="portrait" xlink:type="simple" id="oo_711040.jpg"><uri content-type="original_file" xlink:type="simple">https://binary.pensoft.net/fig/711040</uri></graphic></fig><p>Another gathering (<italic>P. N. Qin et al. 104</italic>) identified as this species is recorded in <xref ref-type="bibr" rid="B4">Cheng et al. (1999)</xref> without mention of the herbarium where the specimen(s) were deposited. The collectors were a team of younger volunteers assigned by Tsofu Lu (1893–1952), the director of the then newly established Science Institute of West China, to survey in western Sichuan along the water courses in 1929 (<xref ref-type="bibr" rid="B11">Hou 2012</xref>), and most of their collections include duplicates bequeathed to the present <named-content xmlns:xlink="http://www.w3.org/1999/xlink" xlink:type="simple" content-type="institution" xlink:href="http://grbio.org/institution/chongqing-natural-history-museum" id="NCID0E21AE">Chongqing Natural History Museum</named-content> (<named-content xmlns:xlink="http://www.w3.org/1999/xlink" content-type="dwc:institutional_code" xlink:title="Chongqing Natural History Museum" xlink:href="http://grbio.org/institution/chongqing-natural-history-museum" xlink:type="simple">CQNM</named-content>). An extensive search at <named-content xmlns:xlink="http://www.w3.org/1999/xlink" content-type="dwc:institutional_code" xlink:title="Chongqing Natural History Museum" xlink:href="http://grbio.org/institution/chongqing-natural-history-museum" xlink:type="simple">CQNM</named-content> did not identify any material from this gathering (Feng Chen, pers. comm.). It is unimaginable that it lacked leaves as commented in <xref ref-type="bibr" rid="B4">Cheng et al. (1999)</xref> since this is an evergreen thick leathery leaved plant. Searches by enthusiastic amateurs previously and Jun Hu’s team recently for living individuals near the locality of this gathering (Fig. <xref ref-type="fig" rid="F5">5</xref>) were also unsuccessful.</p><p>We conclude that <italic><tp:taxon-name><tp:taxon-name-part taxon-name-part-type="genus" reg="Euonymus">Euonymus</tp:taxon-name-part><tp:taxon-name-part taxon-name-part-type="species" reg="aquifolium">aquifolium</tp:taxon-name-part></tp:taxon-name></italic> is a rare and vegetatively distinctive species, and this rediscovery uncovered the only presently confirmed living individuals more than 110 years after its description, which are distributed more than 100 km westward from its type locality (Fig. <xref ref-type="fig" rid="F5">5</xref>). Although it is located in difficult-to-access valleys on, and living on a cliff that is unlikely to be destroyed intentionally, natural hazards might still totally damage its habitat. With just ~ 15 individuals, it should still be assessed as Critically Endangered (<abbrev xmlns:xlink="http://www.w3.org/1999/xlink" xlink:title="Critical Endangered" id="ABBRID0E2ZAE" xlink:type="simple">CR</abbrev>) according to the <xref ref-type="bibr" rid="B13">IUCN (2022)</xref> Red List Categories and Criteria.</p></tp:treatment-sec><tp:treatment-sec><!--Section generated to contain objects referenced in tp:taxon-treatment.--><fig id="F1" position="float" orientation="portrait"><object-id xmlns:xlink="http://www.w3.org/1999/xlink" content-type="doi" xlink:type="simple">10.3897/phytokeys.201.86180.figure1</object-id><object-id xmlns:xlink="http://www.w3.org/1999/xlink" content-type="arpha" xlink:type="simple">8F1F69B5-D1F2-58B9-A1BE-691DBBA16E41</object-id><label>Figure 1.</label><caption><p><italic><tp:taxon-name><tp:taxon-name-part taxon-name-part-type="genus" reg="Euonymus">Euonymus</tp:taxon-name-part><tp:taxon-name-part taxon-name-part-type="species" reg="aquifolium">aquifolium</tp:taxon-name-part></tp:taxon-name></italic> Loes. &amp; Rehder <bold>A</bold> habitat <bold>B</bold> habit on cliff <bold>C</bold> branch with a flower <bold>D</bold> a flower and an immature fruit <bold>E</bold> axillary inflorescence <bold>F</bold> extra-axillary inflorescence <bold>G</bold> leaves in adaxial (G1) and abaxial views (G2) <bold>H</bold> an inflorescence showing peduncle (H1) and pedicel (H2) <bold>I</bold> close-up of a flower and an immature fruit (I1), showing disk and calyx (I2), a detached petal (I3), an immature fruit in side view (I4) and front view (I5), and two immature seeds in a fertile locule with the lower right one covered by aril.</p></caption><graphic xmlns:xlink="http://www.w3.org/1999/xlink" xlink:href="phytokeys-201-139_article-86180__-g001.jpg" position="float" orientation="portrait" xlink:type="simple" id="oo_711036.jpg"><uri content-type="original_file" xlink:type="simple">https://binary.pensoft.net/fig/711036</uri></graphic></fig><fig id="F2" position="float" orientation="portrait"><object-id xmlns:xlink="http://www.w3.org/1999/xlink" content-type="doi" xlink:type="simple">10.3897/phytokeys.201.86180.figure2</object-id><object-id xmlns:xlink="http://www.w3.org/1999/xlink" content-type="arpha" xlink:type="simple">5A7561E2-C28D-53C0-AE5C-CFEBEAE9E9A5</object-id><label>Figure 2.</label><caption><p><italic><tp:taxon-name><tp:taxon-name-part taxon-name-part-type="genus" reg="Euonymus">Euonymus</tp:taxon-name-part><tp:taxon-name-part taxon-name-part-type="species" reg="aquifolium">aquifolium</tp:taxon-name-part></tp:taxon-name></italic> Loes. &amp; Rehder <bold>A</bold> flowering and fruiting branches <bold>B</bold> leaves in abaxial view <bold>C</bold> a flower in side view <bold>D</bold> a flower in rear view showing abaxial calyx, attached pedicel and a pair of bracteoles at its base <bold>E</bold> a flower in front view <bold>F</bold> a flower with petals removed showing disk <bold>G</bold> a detached petal <bold>H</bold> an immature fruit in front view <bold>I</bold> an immature fruit in side view [Drawn by Cong-Ying Li from live specimens <italic>J. Hu et al. hujun20210810B01</italic>].</p></caption><graphic xmlns:xlink="http://www.w3.org/1999/xlink" xlink:href="phytokeys-201-139_article-86180__-g002.jpg" position="float" orientation="portrait" xlink:type="simple" id="oo_711037.jpg"><uri content-type="original_file" xlink:type="simple">https://binary.pensoft.net/fig/711037</uri></graphic></fig></tp:treatment-sec><ref-list><ref id="B4"><mixed-citation xmlns:xlink="http://www.w3.org/1999/xlink" xlink:type="simple"><person-group><name name-style="western"><surname>Cheng</surname><given-names>CY</given-names></name><name name-style="western"><surname>Kao</surname><given-names>TC</given-names></name><name name-style="western"><surname>Ma</surname><given-names>QS</given-names></name><name name-style="western"><surname>Ma</surname><given-names>JS</given-names></name><name name-style="western"><surname>Huang</surname><given-names>PH</given-names></name></person-group> (<year>1999</year>) <article-title><tp:taxon-name><tp:taxon-name-part taxon-name-part-type="family">Celastraceae</tp:taxon-name-part></tp:taxon-name>.</article-title> In: <person-group><name name-style="western"><surname>Cheng</surname><given-names>CY</given-names></name><name name-style="western"><surname>Huang</surname><given-names>PH</given-names></name></person-group> (<role>Eds</role>) <issue-title>Flora Reipublicae Popularis Sinicae vol.</issue-title><source>45(3). Science Press, Beijing</source>, <fpage>1</fpage>–<lpage>218</lpage>.</mixed-citation></ref><ref id="B3"><mixed-citation xmlns:xlink="http://www.w3.org/1999/xlink" xlink:type="simple"><person-group><name name-style="western"><surname>Chang</surname><given-names>CY</given-names></name></person-group> (<year>1988</year>) <article-title><tp:taxon-name><tp:taxon-name-part taxon-name-part-type="family">Celastraceae</tp:taxon-name-part></tp:taxon-name>.</article-title> In: <person-group><name name-style="western"><surname>Chang</surname><given-names>CY</given-names></name></person-group> (<role>Ed.</role>) <issue-title>Flora Sichuanica, vol.</issue-title><source>4. Science and Technological Publishing House of Sichuan, Chengdu</source>, <fpage>247</fpage>–<lpage>346</lpage>.</mixed-citation></ref><ref id="B20"><mixed-citation xmlns:xlink="http://www.w3.org/1999/xlink" xlink:type="simple"><person-group><name name-style="western"><surname>Ma</surname><given-names>JS</given-names></name><name name-style="western"><surname>Zhang</surname><given-names>ZX</given-names></name><name name-style="western"><surname>Liu</surname><given-names>QR</given-names></name><name name-style="western"><surname>Peng</surname><given-names>H</given-names></name><name name-style="western"><surname>Funston</surname><given-names>M</given-names></name></person-group> (<year>2008</year>) <article-title><tp:taxon-name><tp:taxon-name-part taxon-name-part-type="family">Celastraceae</tp:taxon-name-part></tp:taxon-name>.</article-title> In: <person-group><name name-style="western"><surname>Wu</surname><given-names>ZY</given-names></name><name name-style="western"><surname>Raven</surname><given-names>PH</given-names></name><name name-style="western"><surname>Hong</surname><given-names>DY</given-names></name></person-group> (<role>Eds</role>) <issue-title>Flora of China, vol.</issue-title><source>11. Science Press, Beijing &amp; Missouri Botanical Garden Press, St. Louis</source>, <fpage>439</fpage>–<lpage>492</lpage>.</mixed-citation></ref><ref id="B12"><mixed-citation xmlns:xlink="http://www.w3.org/1999/xlink" xlink:type="simple">IPNI (<year>2022</year>) International Plant Names Index. <ext-link xlink:type="simple" ext-link-type="uri" xlink:href="https://www.ipni.org/">https://www.ipni.org/</ext-link></mixed-citation></ref><ref id="B30"><mixed-citation xmlns:xlink="http://www.w3.org/1999/xlink" xlink:type="simple"><person-group><name name-style="western"><surname>Sargent</surname><given-names>CS</given-names></name></person-group> (<year>1911–1913</year>) <source><tp:taxon-name><tp:taxon-name-part taxon-name-part-type="kingdom">Plantae</tp:taxon-name-part></tp:taxon-name><tp:taxon-name><tp:taxon-name-part taxon-name-part-type="subfamily">Wilsonianae</tp:taxon-name-part></tp:taxon-name>. An enumeration of the woody plants collected in western China for the Arnold Arboretum of Harvard University during the years 1907, 1908, and 1910 by E. H. Wilson, vol. 1.</source><publisher-name>The University Press</publisher-name>, <publisher-loc>Cambridge</publisher-loc>, <size units="page">611 pp</size>. <ext-link xlink:type="simple" ext-link-type="doi" xlink:href="10.5962/bhl.title.191">https://doi.org/10.5962/bhl.title.191</ext-link></mixed-citation></ref><ref id="B6"><mixed-citation xmlns:xlink="http://www.w3.org/1999/xlink" xlink:type="simple"><person-group><name name-style="western"><surname>Clifford</surname><given-names>HT</given-names></name><name name-style="western"><surname>Bostock</surname><given-names>PD</given-names></name></person-group> (<year>2007</year>) <source>Etymological Dictionary of Grass.</source><publisher-name>Springer</publisher-name>, <publisher-loc>Berlin</publisher-loc>, <size units="page">319 pp</size>.</mixed-citation></ref><ref id="B22"><mixed-citation xmlns:xlink="http://www.w3.org/1999/xlink" xlink:type="simple"><person-group><name name-style="western"><surname>Miller</surname><given-names>P</given-names></name></person-group> (<year>1754</year>) <source>The Gardeners Dictionary: containing the methods of cultivating and improving all sorts of trees, plants, and flowers, for……, vol. 1, 4<sup>th</sup> edn.</source><publisher-name>Printed for the Author</publisher-name>, <publisher-loc>London, without pagination</publisher-loc>, <size units="page">534 pp</size>. <ext-link xlink:type="simple" ext-link-type="doi" xlink:href="10.5962/bhl.title.79061">https://doi.org/10.5962/bhl.title.79061</ext-link></mixed-citation></ref><ref id="B18"><mixed-citation xmlns:xlink="http://www.w3.org/1999/xlink" xlink:type="simple"><person-group><name name-style="western"><surname>Linnaeus</surname><given-names>C</given-names></name></person-group> (<year>1753</year>) <source>Species Plantarum, vol. 1–2.</source><publisher-name>Impensis Laurenti Salvii</publisher-name>, <publisher-loc>Holmiae</publisher-loc>, <size units="page">1200 pp</size>.</mixed-citation></ref><ref id="B37"><mixed-citation xmlns:xlink="http://www.w3.org/1999/xlink" xlink:type="simple"><person-group><name name-style="western"><surname>Turland</surname><given-names>NJ</given-names></name><name name-style="western"><surname>Wiersema</surname><given-names>JH</given-names></name><name name-style="western"><surname>Barrie</surname><given-names>FR</given-names></name><name name-style="western"><surname>Greuter</surname><given-names>W</given-names></name><name name-style="western"><surname>Hawksworth</surname><given-names>DL</given-names></name><name name-style="western"><surname>Herendeen</surname><given-names>PS</given-names></name><name name-style="western"><surname>Knapp</surname><given-names>S</given-names></name><name name-style="western"><surname>Kusber</surname><given-names>WH</given-names></name><name name-style="western"><surname>Li</surname><given-names>DZ</given-names></name><name name-style="western"><surname>Marhold</surname><given-names>K</given-names></name><name name-style="western"><surname>May</surname><given-names>TW</given-names></name><name name-style="western"><surname>McNeill</surname><given-names>J</given-names></name><name name-style="western"><surname>Monro</surname><given-names>AM</given-names></name><name name-style="western"><surname>Prado</surname><given-names>J</given-names></name><name name-style="western"><surname>Price</surname><given-names>MJ</given-names></name><name name-style="western"><surname>Smith</surname><given-names>GF</given-names></name></person-group> (<year>2018</year>) International Code of Nomenclature for algae, fungi, and plants (Shenzhen Code) adopted by the Nineteenth International Botanical Congress Shenzhen, China, July 2017. Regnum Vegetabile 159. Koeltz Botanical Books, Glashütten. <ext-link xlink:type="simple" ext-link-type="doi" xlink:href="10.12705/Code.2018">https://doi.org/10.12705/Code.2018</ext-link></mixed-citation></ref><ref id="B38"><mixed-citation xmlns:xlink="http://www.w3.org/1999/xlink" xlink:type="simple"><person-group><name name-style="western"><surname>Wilson</surname><given-names>EH</given-names></name></person-group> (<year>1913</year>) <source>A Naturalist in Western China with Vasculum, Camera, and Gun, vol. 1. Methuen &amp; Co.</source><publisher-name>Ltd.</publisher-name>, <publisher-loc>London</publisher-loc>, <size units="page">251 pp</size>. [59 pls]</mixed-citation></ref><ref id="B39"><mixed-citation xmlns:xlink="http://www.w3.org/1999/xlink" xlink:type="simple"><person-group><name name-style="western"><surname>Wilson</surname><given-names>EH</given-names></name></person-group> (<year>1929</year>) <source>China: Mother of Gardens.</source><publisher-name>The Stratford Company</publisher-name>, <publisher-loc>Boston</publisher-loc>, <size units="page">408 pp</size>.</mixed-citation></ref><ref id="B40"><mixed-citation xmlns:xlink="http://www.w3.org/1999/xlink" xlink:type="simple"><person-group><name name-style="western"><surname>Yin</surname><given-names>KP</given-names></name><name name-style="western"><surname>Wang</surname><given-names>HY</given-names></name><name name-style="western"><surname>Zhong</surname><given-names>SX</given-names></name></person-group> (<year>2010</year>) <source>Tracing one Hundred Years of Change: Illustrating the Environmental Changes in Western China.</source><publisher-name>Encyclopedia of China Publishing House</publisher-name>, <publisher-loc>Beijing</publisher-loc>, <size units="page">582 pp</size>.</mixed-citation></ref><ref id="B11"><mixed-citation xmlns:xlink="http://www.w3.org/1999/xlink" xlink:type="simple"><person-group><name name-style="western"><surname>Hou</surname><given-names>J</given-names></name></person-group> (<year>2012</year>) <source>Research Institute of West China Academy of Sciences.</source><publisher-name>Central Party Literature Press</publisher-name>, <publisher-loc>Beijing</publisher-loc>, <size units="page">295 pp</size>.</mixed-citation></ref><ref id="B13"><mixed-citation xmlns:xlink="http://www.w3.org/1999/xlink" xlink:type="simple">IUCN (<year>2022</year>) Guidelines for Using the IUCN Red List Categories and Criteria, prepared by the Standards and Petitions Committee, version 15. <ext-link xlink:type="simple" ext-link-type="uri" xlink:href="http://www.iucnredlist.org/documents/RedListGuidelines.pdf">http://www.iucnredlist.org/documents/RedListGuidelines.pdf</ext-link></mixed-citation></ref></ref-list></tp:taxon-treatment>
